# Supplementary material for: Chondroprotective Effects of Enzyme-Treated Extract from Cervus elaphus L. in a Rat Model of Osteoarthritis
Source: Int J Mol Sci. 2026 Jun 26;27(13):5785. doi: 10.3390/ijms27135785 (PMC13361236; doi:10.3390/ijms27135785)
Supplement: Supplementary file 1 [file ijms-27-05785-s001.zip]

Archive with 1 entries (1 files):
- ijms-4295174-supplementary.pdf
